# Supplementary material for: The combination of tumor mutational burden and T‐cell receptor repertoire predicts the response to immunotherapy in patients with advanced non–small cell lung cancer
Source: MedComm (2020). 2024 Jun 5;5(6):e604. doi: 10.1002/mco2.604 (PMC11151154; doi:10.1002/mco2.604)
Supplement: Supplementary file 2 — Supporting Information [file MCO2-5-e604-s002.xlsx]

## Sheet: Sheet1
ReadsPlot	Hugo_Symbol	HGVSc	HGVSp_Short	Variant_Classification	Variant_Type	Transcript_ID	EXON	t_AF	t_AltDep	t_depth	t_AltGoodSuptReads	t_RsSupt	t_RealSeq	t_RsMutFiter	t_RsSiteFiter	n_AltAF	n_AltDep	n_depth	Chromosome	Start_Position	End_Position	Strand	MapLoc	Reference_Allele	Tumor_Seq_Allele2	Tumor_Seq_Allele1	Tumor_Sample_Barcode	mutation.id	COSMIC	clinVar	Ensembl	AA	Prediction	Score	Non-Coding Score	Non-Coding Groups	Coding Score	Coding Groups	self_Function
http://10.0.1.7:4384/cgi-bin/plot/plotReads.cgi?b=210008979BD_210008979FD&p=2:141055398-141055399	LRP1B	c.12945C>A	p.Y4315*	Nonsense_Mutation	SNV	NM_018557.2	EX84	0.153	274	1796	194;113	0	3	ClearCalling	PASS	0	0	182	2	141055398	141055399	-	2q22.1	G	T	G	P03	2 141055399 G T	N	N	ENSP00000374135	Y4315*			0.98248	A	0.93571	AEFI	Loss of function
http://10.0.1.7:4384/cgi-bin/plot/plotReads.cgi?b=210008979BD_210008979FD&p=2:141356207-141356208	LRP1B	c.7186C>A	p.Q2396K	Missense_Mutation	SNV	NM_018557.2	EX43	0.132	150	1136	118;28	0	3	ClearCalling	PASS	0	0	152	2	141356207	141356208	-	2q22.1	G	T	G	P03	2 141356208 G T	Y	N	ENSP00000374135	Q2396K	PASSENGER/OTHER	1.59	0.98411	A	0.9473	AEFI	Pathogenic or likely pathogenic
http://10.0.1.7:4384/cgi-bin/plot/plotReads.cgi?b=180004619BD_180004619TD&p=2:141032080-141032081	LRP1B	c.13054G>A	p.E4352K	Missense_Mutation	SNV	NM_018557.2	EX85	0.02	16	814	9;4	0	3	ClearCalling	PASS	0	0	325	2	141032080	141032081	-	2q22.1	C	T	C	P11	2 141032081 C T	N	N	ENSP00000374135	E4352K	PASSENGER/OTHER	2.24	0.99369	A	0.97505	AEFI	Pathogenic or likely pathogenic
http://10.0.1.7:4384/cgi-bin/plot/plotReads.cgi?b=200028546BD_200028546FD&p=2:141526856-141526857	LRP1B	c.5683G>T	p.E1895*	Nonsense_Mutation	SNV	NM_018557.2	EX35	0.092	65	710	34;27	0	3	ClearCalling	PASS	0	0	367	2	141526856	141526857	-	2q22.1	C	A	C	P15	2 141526857 C A	Y	N	ENSP00000374135	E1895*			0.99625	A	0.98504	AEFI	Loss of function
http://10.0.1.7:4384/cgi-bin/plot/plotReads.cgi?b=190028377BD_190028377FD&p=2:141116455-141116456	LRP1B	c.11191C>G	p.Q3731E	Missense_Mutation	SNV	NM_018557.2	EX73	0.135	161	1191	97;43	0	3	ClearCalling	PASS	0	0	432	2	141116455	141116456	-	2q22.1	G	C	G	P18	2 141116456 G C	N	N	ENSP00000374135	Q3731E	PASSENGER/OTHER	2.36	0.97767	A	0.94622	AEFI	Pathogenic or likely pathogenic
http://10.0.1.7:4384/cgi-bin/plot/plotReads.cgi?b=190028377BD_190028377FD&p=2:141777535-141777536	LRP1B	c.1925G>T	p.G642V	Missense_Mutation	SNV	NM_018557.2	EX12	0.119	118	993	74;35	0	3	ModerateCalling	PASS	0	0	450	2	141777535	141777536	-	2q22.1	C	A	C	P18	2 141777536 C A	N	N	ENSP00000374135	G642V	PASSENGER/OTHER	1.57	0.99493	AB	0.98254	AEFBI	Pathogenic or likely pathogenic
http://10.0.1.7:4384/cgi-bin/plot/plotReads.cgi?b=210008898BD_210008898FD&p=2:141806723-141806724	LRP1B	c.1620G>C	p.L540F	Missense_Mutation	SNV	NM_018557.2	EX11	0.012	23	1888	9;16	0	3	ClearCalling	PASS	0	0	1116	2	141806723	141806724	-	2q22.1	C	G	C	P01	2 141806724 C G	N	N	ENSP00000374135	L540F	PASSENGER/OTHER	1.22	0.99053	AD	0.95811	AEFDI	Pathogenic or likely pathogenic
http://10.0.1.7:4384/cgi-bin/plot/plotReads.cgi?b=210014905BD_210014905FD&p=2:142004862-142004863	LRP1B	c.524C>T	p.S175F	Missense_Mutation	SNV	NM_018557.2	EX5	0.265	372	1404	208;174	0	3	ClearCalling|OutstandBaseline	PASS	0	0	936	2	142004862	142004863	-	2q22.1	G	A	G	P09	2 142004863 G A	Y	N	ENSP00000374135	S175F	PASSENGER/OTHER	2.77	0.99343	A	0.98091	AEFI	Pathogenic or likely pathogenic
http://10.0.1.7:4384/cgi-bin/plot/plotReads.cgi?b=190024837BD_190024837FD&p=2:141607884-141607885	LRP1B	c.4723T[3>2]	p.L1576Ffs*35	Frame_Shift_Del	DEL	NM_018557.2	EX29	0.025	17	673	4;11	0	3	ClearCalling	PASS	0	0	361	2	141607884	141607885	-	2q22.1	A	.	A	P26	2 141607885 A .	N	N	ENSP00000374135	L1576Ffs*35							Loss of function
http://10.0.1.7:4384/cgi-bin/plot/plotReads.cgi?b=190008488BD_190008488TD&p=2:141680625-141680626	LRP1B	c.3227A>G	p.E1076G	Missense_Mutation	SNV	NM_018557.2	EX21	0.119	137	1149	78;46	0	3	ClearCalling	PASS	0	0	448	2	141680625	141680626	-	2q22.1	T	C	T	P32	2 141680626 T C	N	N	ENSP00000374135	E1076G	PASSENGER/OTHER	1.48	0.9923	A	0.9768	AEFI	Pathogenic or likely pathogenic
http://10.0.1.7:4384/cgi-bin/plot/plotReads.cgi?b=190039268BD_190039268FD&p=2:141215204-141215205	LRP1B	c.9641T>A	p.I3214N	Missense_Mutation	SNV	NM_018557.2	EX61	0.368	287	779	82;180	0	3	ClearCalling	PASS	0	0	388	2	141215204	141215205	-	2q22.1	A	T	A	P33	2 141215205 A T	N	N	ENSP00000374135	I3214N	PASSENGER/OTHER	1.51	0.97131	ADC	0.96341	AEFDGHCI	Pathogenic or likely pathogenic
http://10.0.1.7:4384/cgi-bin/plot/plotReads.cgi?b=190039268BD_190039268FD&p=2:141458088-141458089	LRP1B	c.6529G>A	p.E2177K	Missense_Mutation	SNV	NM_018557.2	EX41	0.013	12	939	7;5	0	3	ClearCalling	PASS	0	0	552	2	141458088	141458089	-	2q22.1	C	T	C	P33	2 141458089 C T	N	N	ENSP00000374135	E2177K	PASSENGER/OTHER	3.29	0.98034	AD	0.91584	AEFDI	Pathogenic or likely pathogenic
http://10.0.1.7:4384/cgi-bin/plot/plotReads.cgi?b=190024770BD_190024770FD&p=2:141116419-141116420	LRP1B	c.11227G>T	p.G3743C	Missense_Mutation	SNV	NM_018557.2	EX73	0.042	61	1465	33;22	0	3	ClearCalling	PASS	0	0	327	2	141116419	141116420	-	2q22.1	C	A	C	P36	2 141116420 C A	N	N	ENSP00000374135	G3743C	PASSENGER/OTHER	2.19	0.99378	A	0.9914	AEFI	Pathogenic or likely pathogenic
http://10.0.1.7:4384/cgi-bin/plot/plotReads.cgi?b=190024770BD_190024770FD&p=2:141267497-141267498	LRP1B	c.8397C>G	p.C2799W	Missense_Mutation	SNV	NM_018557.2	EX52	0.072	124	1719	67;40	0	3	ClearCalling	PASS	0	0	434	2	141267497	141267498	-	2q22.1	G	C	G	P36	2 141267498 G C	N	N	ENSP00000374135	C2799W	CANCER	-0.71	0.95637	A	0.62503	AEFI	Pathogenic or likely pathogenic
http://10.0.1.7:4384/cgi-bin/plot/plotReads.cgi?b=190024770BD_190024770FD&p=2:141660515-141660516	LRP1B	c.3739G>C	p.V1247L	Missense_Mutation	SNV	NM_018557.2	EX23	0.066	91	1377	57;27	0	3	ClearCalling	PASS	0	0	347	2	141660515	141660516	-	2q22.1	C	G	C	P36	2 141660516 C G	N	N	ENSP00000374135	V1247L	PASSENGER/OTHER	3.31	0.23538	A	0.06531	AEFI	VUS
http://10.0.1.7:4384/cgi-bin/plot/plotReads.cgi?b=190008456BD_190008456TD&p=2:141643712-141643713	LRP1B	c.3958A>T	p.S1320C	Missense_Mutation	SNV	NM_018557.2	EX24	0.014	14	1037	8;1	0	3	ClearCalling	PASS	0	0	365	2	141643712	141643713	-	2q22.1	T	A	T	P38	2 141643713 T A	N	N	ENSP00000374135	S1320C	PASSENGER/OTHER	1.43	0.98479	A	0.90606	AEFI	Pathogenic or likely pathogenic
http://10.0.1.7:4384/cgi-bin/plot/plotReads.cgi?b=190008456BD_190008456TD&p=2:141641569-141641570	LRP1B	c.3985G>T	p.V1329F	Missense_Mutation	SNV	NM_018557.2	EX25	0.12	105	876	32;51	0	3	ClearCalling	PASS	0	0	346	2	141641569	141641570	-	2q22.1	C	A	C	P38	2 141641570 C A	Y	N	ENSP00000374135	V1329F	PASSENGER/OTHER	1.37	0.99249	A	0.99249	AEFI	Pathogenic or likely pathogenic
http://10.0.1.7:4384/cgi-bin/plot/plotReads.cgi?b=190008456BD_190008456TD&p=2:141130652-141130653	LRP1B	c.10692G>T	p.Q3564H	Missense_Mutation	SNV	NM_018557.2	EX69	0.118	125	1058	60;49	0	3	ClearCalling	PASS	0	0	395	2	141130652	141130653	-	2q22.1	C	A	C	P38	2 141130653 C A	Y	N	ENSP00000374135	Q3564H	CANCER	-0.62	0.98231	A	0.93755	AEFI	Pathogenic or likely pathogenic
http://10.0.1.7:4384/cgi-bin/plot/plotReads.cgi?b=180027588BCD_180027588TD&p=2:141299349-141299350	LRP1B	c.7385G>T	p.S2462I	Missense_Mutation	SNV	NM_018557.2	EX44	0.028	18	646	13;1	0	3	ClearCalling	PASS	0	0	304	2	141299349	141299350	-	2q22.1	C	A	C	P40	2 141299350 C A	N	N	ENSP00000374135	S2462I	PASSENGER/OTHER	2.25	0.98787	A	0.93782	AEFI	Pathogenic or likely pathogenic
http://10.0.1.7:4384/cgi-bin/plot/plotReads.cgi?b=180027588BCD_180027588TD&p=2:141032038-141032039	LRP1B	c.13096G>A	p.G4366R	Missense_Mutation	SNV	NM_018557.2	EX85	0.127	121	952	67;40	0	3	ClearCalling	PASS	0	0	469	2	141032038	141032039	-	2q22.1	C	T	C	P40	2 141032039 C T	Y	N	ENSP00000374135	G4366R	PASSENGER/OTHER	2.2	0.99434	A	0.98541	AEFI	Pathogenic or likely pathogenic
http://10.0.1.7:4384/cgi-bin/plot/plotReads.cgi?b=190032615BD_190032615FD&p=2:141819696-141819697	LRP1B	c.1159G>T	p.V387L	Missense_Mutation	SNV	NM_018557.2	EX8	0.205	228	1111	142;55	0	3	ClearCalling	PASS	0	0	948	2	141819696	141819697	-	2q22.1	C	A	C	P42	2 141819697 C A	N	N	ENSP00000374135	V387L	PASSENGER/OTHER	1.45	0.99408	A	0.96893	AEFI	Pathogenic or likely pathogenic
http://10.0.1.7:4384/cgi-bin/plot/plotReads.cgi?b=190032615BD_190032615FD&p=2:141660694-141660695	LRP1B	c.3560G>T	p.C1187F	Missense_Mutation	SNV	NM_018557.2	EX23	0.098	73	748	34;31	0	3	ClearCalling	PASS	0	0	755	2	141660694	141660695	-	2q22.1	C	A	C	P42	2 141660695 C A	N	N	ENSP00000374135	C1187F	CANCER	-2.68	0.99617	A	0.98856	AEFI	Pathogenic or likely pathogenic
http://10.0.1.7:4384/cgi-bin/plot/plotReads.cgi?b=210014813BD_210014813FD&p=2:141108375-141108376	LRP1B	c.11882G>A	p.S3961N	Missense_Mutation	SNV	NM_018557.2	EX77	0.362	170	470	115;60	0	3	ClearCalling|OutstandBaseline	PASS	0	0	426	2	141108375	141108376	-	2q22.1	C	T	C	P08	2 141108376 C T	N	N	ENSP00000374135	S3961N	PASSENGER/OTHER	1.44	0.98684	A	0.97168	AEFI	Pathogenic or likely pathogenic
http://10.0.1.7:4384/cgi-bin/plot/plotReads.cgi?b=210014813BD_210014813FD&p=2:141660653-141660654	LRP1B	c.3601G>A	p.E1201K	Missense_Mutation	SNV	NM_018557.2	EX23	0.055	34	618	20;13	0	3	ClearCalling|OutstandBaseline	PASS	0	0	560	2	141660653	141660654	-	2q22.1	C	T	C	P08	2 141660654 C T	N	N	ENSP00000374135	E1201K	PASSENGER/OTHER	3.35	0.96259	A	0.16836	AEFI	VUS
